# Supplementary material for: Poly(amidoamine) Dendrimer/Camptothecin Complex: From Synthesis to In Vitro Cancer Cell Line Studies
Source: Molecules. 2023 Mar 16;28(6):2696. doi: 10.3390/molecules28062696 (PMC10052527; doi:10.3390/molecules28062696)
Supplement: Supplementary file 1 [file molecules-28-02696-s001.zip]

Archive with 12 entries (12 files):
- Figure S1.tif
- Figure S10.TIF
- Figure S11.TIF
- Figure S2.tif
- Figure S3.TIF
- Figure S4.TIF
- Figure S5.TIF
- Figure S6.TIF
- Figure S7.TIF
- Figure S8.TIF
- Figure S9.TIF
- Table S1.pdf
